# Supplementary material for: Single-cell transcriptome delineating asymmetric dynamics of CD4+ T and CD8+ T cell lineage commitment in human prenatal thymus
Source: Front Immunol. 2026 May 19;17:1823728. doi: 10.3389/fimmu.2026.1823728 (PMC13226484; doi:10.3389/fimmu.2026.1823728)
Supplement: Supplementary file 7 [file Table1.xlsx]

## Sheet: Sheet1
Data source	Accession	Sorting strategy	Post-conception week	Cell number	Sequencing platform
Zeng et al. 2019	GSE133341	CD235-	8 weeks	2603	10x 3'
		70%CD45+ / 30%CD45-	9 weeks	3421	10x 3'
		70%CD45+ / 30%CD45-	10 weeks	3027	10x 3'
			Subtotal	9051(pre-QC: 9,608)
Park et al. 2020	E-MTAB-8581	unenriched	7 weeks	10080	10x 3'
		unenriched	8 weeks	7936	10x 3'
		unenriched	9 weeks	1082	10x 5'
		unenriched	9 weeks	2433	10x 3'
		unenriched	10 weeks	6654	10x 5'
		unenriched	11 weeks	9032	10x 5'
		CD45+	11 weeks	2437	10x 3'
		CD45-	11 weeks	2096	10x 3'
		unenriched	12 weeks	12619	10x 5'
		CD45+	12 weeks	2059	10x 3'
		CD45+	12 weeks	1657	10x 5'
		CD45-	12 weeks	6783	10x 3'
		CD45-	12 weeks	4480	10x 5'
		CD3+CD137+CD4-	12 weeks	3400	10x 5'
		CD45+	13 weeks	2319	10x 3'
		CD45+	13 weeks	1709	10x 5'
		CD45-	13 weeks	2963	10x 3'
		CD45+	14 weeks	3535	10x 3'
		CD45+	14 weeks	3544	10x 5'
		CD45-	14 weeks	2203	10x 3'
		CD45+	16 weeks	6272	10x 3'
		CD45+	16 weeks	1159	10x 5'
		CD45-	16 weeks	5775	10x 3'
		CD45-	16 weeks	1445	10x 5'
		CD45+	17 weeks	6125	10x 3'
		CD45+	17 weeks	3450	10x 5'
		CD45-	17 weeks	246	10x 3'
		CD326+	17 weeks	3288	10x 5'
			Subtotal	116781 (pre-QC: 135,295)
Bautista et al. 2021	GSE147520	CD45-	17 weeks	18766	10x 3'
		CD45-	21 weeks	26698	10x 3'
			Subtotal	45464(pre-QC: 52,531)
Li et al. 2021	OEP001185	unenriched	7 weeks	4419	10x 3'
		unenriched	9 weeks	5492	10x 3'
		unenriched	11 weeks	4120	10x 3'
		unenriched	13 weeks	5899	10x 3'
			Subtotal	19930(pre-QC: 20,647)
Li et al. 2024	HRA007984	unenriched	13 weeks	9185	10x 5'
		unenriched	17 weeks	6414	10x 5'
		unenriched	21 weeks	3184	10x 5'
		unenriched	23 weeks	6454	10x 5'
			Subtotal	25237(pre-QC: 33,925)
			Total	216463(pre-QC: 252,006)
