# Supplementary material for: Single-cell transcriptome delineating asymmetric dynamics of CD4+ T and CD8+ T cell lineage commitment in human prenatal thymus
Source: Front Immunol. 2026 May 19;17:1823728. doi: 10.3389/fimmu.2026.1823728 (PMC13226484; doi:10.3389/fimmu.2026.1823728)
Supplement: Supplementary file 8 [file Table2.xlsx]

## Sheet: Sheet1
CD4 lineage signature genes	CD8 lineage signature genes
AHR	A1BG
AMPH	AC136475.5
ANKRD55	ANTKMT
AP3M2	AOAH
BTLA	CCL5
CCR4	CLIC3
CD200R1	CPA5
CD40LG	CPNE2
CLDN1	CRTAM
CMPK2	CTSW
CORO1B	CXCR3
CTSB	FBLN2
CTSL	FCGBP
DHRS3	FKBP11
DUSP4	FOXJ1
ERVH48-1	IFNG-AS1
FBLN7	ITGB7
FXYD5	JAML
GNAI1	JUP
GNG8	KLRC3
GPR183	KLRC4
GSTA4	KLRK1
HPGD	LINC02446
ICOS	LINC02580
IL2	MATK
IL4R	NKG7
INPP4B	PCNT
LINC02762	PECAM1
LPAR6	PRF1
NDFIP2	PRL
P2RY1	RIPOR1
PLN	RUNX3
PRKD3	S100B
PTGIR	SSTR3
PTK2	STAG3
QPCT	TRAV14DV4
RHOBTB3	ZC3H3
RNASE6
RNF144A
RSAD2
STAP1
TFPI
TIMP1
TMEM173
TNF
TNFSF10
TNFSF11
TRAV26-1
ZBTB7B
ZNF215
ZNF524
